# Supplementary material for: 5-Oxo-ETE/OXER1: A Link between Tumor Cells and Macrophages Leading to Regulation of Migration
Source: Molecules. 2023 Dec 31;29(1):224. doi: 10.3390/molecules29010224 (PMC10780139; doi:10.3390/molecules29010224)
Supplement: Supplementary file 1 [file molecules-29-00224-s001.zip]

Archive with 1 entries (1 files):
- molecules-2744504-supplementary.pdf
